# Supplementary material for: Antimicrobial mechanisms and secondary metabolite profiles of Streptomyces hygroscopicus subsp. hygroscopicus 5–4 against banana fusarium wilt disease using metabolomics
Source: Front Microbiol. 2023 Jun 9;14:1159534. doi: 10.3389/fmicb.2023.1159534 (PMC10289025; doi:10.3389/fmicb.2023.1159534)
Supplement: Supplementary file 2 [file Table_1.xlsx]

## Sheet: Table S1
Table S1 The identified metabolites in strain 5-4.
ID	Metabolite	Superclass	Class	Subclass
pos_21	Enalaprilat	Organic acids and derivatives	Carboxylic acids and derivatives	Amino acids, peptides, and analogues
pos_39	Guanosine	Nucleosides, nucleotides, and analogues	Purine nucleosides	-
pos_59	Citrulline	Organic acids and derivatives	Carboxylic acids and derivatives	Amino acids, peptides, and analogues
pos_138	5-(3',4',5'-trihydroxyphenyl)-gamma-valerolactone-O-methyl-4'-O-glucuronide	Organic oxygen compounds	Organooxygen compounds	Carbohydrates and carbohydrate conjugates
pos_116	Lysyl-Serine	Organic acids and derivatives	Carboxylic acids and derivatives	Amino acids, peptides, and analogues
pos_34	PE(16:0/0:0)	Lipids and lipid-like molecules	Glycerophospholipids	Glycerophosphoethanolamines
pos_163	Pyro-L-glutaminyl-L-glutamine	Organic acids and derivatives	Carboxylic acids and derivatives	Amino acids, peptides, and analogues
pos_84	N-(1-Deoxy-1-fructosyl)phenylalanine	Organic acids and derivatives	Carboxylic acids and derivatives	Amino acids, peptides, and analogues
pos_159	Valyl-Phenylalanine	Organic acids and derivatives	Carboxylic acids and derivatives	Amino acids, peptides, and analogues
pos_208	Serylleucine	Organic acids and derivatives	Carboxylic acids and derivatives	Amino acids, peptides, and analogues
pos_210	2-Hydroxy-4-(4-methoxyphenyl)-1H-phenalen-1-one	Benzenoids	Naphthalenes	Phenylnaphthalenes
pos_81	1-Methyl-2-pyrrolecarboxaldehyde	Organic oxygen compounds	Organooxygen compounds	Carbonyl compounds
pos_191	Physagulin E	Lipids and lipid-like molecules	Steroids and steroid derivatives	Steroid lactones
pos_40	Pantothenic Acid	Organooxygen compounds	Alcohols and polyols	Polyols
pos_203	Lubiminol	Lipids and lipid-like molecules	Prenol lipids	Sesquiterpenoids
pos_211	Asparaginyl-Valine	Organic acids and derivatives	Carboxylic acids and derivatives	Amino acids, peptides, and analogues
pos_16	N-(1-Deoxy-1-fructosyl)leucine	Organic acids and derivatives	Carboxylic acids and derivatives	Amino acids, peptides, and analogues
pos_86	Biotin	Organoheterocyclic compounds	Biotin and derivatives	-
pos_239	2-Aminomuconic acid semialdehyde	Organic acids and derivatives	Carboxylic acids and derivatives	Amino acids, peptides, and analogues
pos_263	Cinnamyl formate	Benzenoids	Benzene and substituted derivatives	Phenylpropenes
pos_562	N-Acetylserotonin	Organoheterocyclic compounds	Indoles and derivatives	Hydroxyindoles
pos_229	13(S)-HpODE	Lipids and lipid-like molecules	Fatty Acyls	Lineolic acids and derivatives
pos_966	1,2,3,4-Tetrahydro-b-carboline-1,3-dicarboxylic acid	Alkaloids and derivatives	Harmala alkaloids	-
pos_339	Sucrose	Organic oxygen compounds	Organooxygen compounds	Carbohydrates and carbohydrate conjugates
pos_234	3,4-Dihydroxy-2-hydroxymethyl-1-pyrrolidinepropanamide	Organoheterocyclic compounds	Pyrrolidines	N-alkylpyrrolidines
pos_260	Oryzalexin E	Benzenoids	Phenanthrenes and derivatives	Hydrophenanthrenes
pos_242	Soyasapogenol B 3-O-b-D-glucuronide	Lipids and lipid-like molecules	Prenol lipids	Terpene glycosides
pos_1468	4-Ketoretinoic acid glucuronide	Lipids and lipid-like molecules	Prenol lipids	Terpene glycosides
pos_245	Diplosporin	Organoheterocyclic compounds	Pyrans	Pyranones and derivatives
pos_274	N-acetyl-L-2-aminoadipate(2-)	Organic acids and derivatives	Carboxylic acids and derivatives	Amino acids, peptides, and analogues
pos_267	Oleamide	Lipids and lipid-like molecules	Fatty Acyls	Fatty amides
pos_247	3beta-3-Hydroxy-18-lupen-21-one	Lipids and lipid-like molecules	Prenol lipids	Triterpenoids
pos_924	3-Indolehydracrylic acid	Organoheterocyclic compounds	Indoles and derivatives	Indolyl carboxylic acids and derivatives
pos_611	5-Hydroxycotinine	Organoheterocyclic compounds	Pyridines and derivatives	Pyrrolidinylpyridines
pos_1353	N-(5-Methyl-3-oxohexyl)alanine	Organic acids and derivatives	Carboxylic acids and derivatives	Amino acids, peptides, and analogues
pos_1733	Traumatic acid	Lipids and lipid-like molecules	Fatty Acyls	Fatty acids and conjugates
pos_2200	Hypoxanthine	Organoheterocyclic compounds	Imidazopyrimidines	Purines and purine derivatives
pos_2786	Alpha-(Methylaminomethyl)benzyl alcohol	Organic nitrogen compounds	Organonitrogen compounds	Amines
pos_287	Glutaminylhydroxyproline	Organic acids and derivatives	Carboxylic acids and derivatives	Amino acids, peptides, and analogues
pos_340	Maltotriose	Organic oxygen compounds	Organooxygen compounds	Carbohydrates and carbohydrate conjugates
pos_531	8-Hydroxy-5,6-octadienoic acid	Organic acids and derivatives	Hydroxy acids and derivatives	Medium-chain hydroxy acids and derivatives
pos_638	L-prolyl-L-proline	Organic acids and derivatives	Carboxylic acids and derivatives	Amino acids, peptides, and analogues
pos_761	Undecylenic acid	Lipids and lipid-like molecules	Fatty Acyls	Fatty acids and conjugates
pos_639	Carbidopa	Phenylpropanoids and polyketides	Phenylpropanoic acids	-
pos_1455	Hypoglycin B	Organic acids and derivatives	Carboxylic acids and derivatives	Amino acids, peptides, and analogues
pos_1164	6-beta-hydrocortisol	Lipids and lipid-like molecules	Steroids and steroid derivatives	Hydroxysteroids
pos_1522	PC-M5'	Organoheterocyclic compounds	Naphthopyrans	-
pos_1516	Aspartyl-Tyrosine	Organic acids and derivatives	Carboxylic acids and derivatives	Amino acids, peptides, and analogues
pos_1856	L-Lysine	Organic acids and derivatives	Carboxylic acids and derivatives	Amino acids, peptides, and analogues
pos_1588	3-Hydroxymethylantipyrine	Organoheterocyclic compounds	Azoles	Pyrazoles
pos_2522	Gamma-Glu-Leu	Organic acids and derivatives	Carboxylic acids and derivatives	Amino acids, peptides, and analogues
pos_2306	Lysyl-Glutamine	Organic acids and derivatives	Carboxylic acids and derivatives	Amino acids, peptides, and analogues
pos_2410	Styrene	Benzenoids	Benzene and substituted derivatives	Styrenes
pos_2863	3-Pyridinebutanoic acid	Organoheterocyclic compounds	Pyridines and derivatives	-
pos_2204	Entacapone	Phenylpropanoids and polyketides	Cinnamic acids and derivatives	Hydroxycinnamic acids and derivatives
pos_2718	APGPR Enterostatin	Organic acids and derivatives	Carboxylic acids and derivatives	Amino acids, peptides, and analogues
pos_1159	Araliasaponin II	Lipids and lipid-like molecules	Prenol lipids	Terpene glycosides
pos_2707	L-Formylkynurenine	Benzenoids	Benzene and substituted derivatives	Butyrophenones
pos_2831	Citrusin D	Lipids and lipid-like molecules	Fatty Acyls	Fatty acyl glycosides
pos_292	Guanine	Organoheterocyclic compounds	Imidazopyrimidines	Purines and purine derivatives
pos_473	2-Hydroxycinnamic acid	Phenylpropanoids and polyketides	Cinnamic acids and derivatives	Hydroxycinnamic acids and derivatives
pos_1069	Linoleamide	Lipids and lipid-like molecules	Fatty Acyls	Fatty amides
pos_1078	Palmitic amide	Lipids and lipid-like molecules	Fatty Acyls	Fatty amides
pos_1091	Octadecanamide	Lipids and lipid-like molecules	Fatty Acyls	Fatty amides
pos_1256	N-Acetyl-L-phenylalanine	Organic acids and derivatives	Carboxylic acids and derivatives	Amino acids, peptides, and analogues
pos_2221	Succinoadenosine	Nucleosides, nucleotides, and analogues	Purine nucleosides	-
pos_1807	3-(1-Hydroxymethyl-1-propenyl)pentanedioic acid	Lipids and lipid-like molecules	Fatty Acyls	Fatty acids and conjugates
pos_1923	D-Pinitol 2-O-alpha-D-Galactopyranosyl	Organic oxygen compounds	Organooxygen compounds	Carbohydrates and carbohydrate conjugates
pos_252	17a-Hydroxypregnenolone	Lipids and lipid-like molecules	Steroids and steroid derivatives	Pregnane steroids
pos_1157	6-(4-ethyl-2-methoxyphenoxy)-3,4,5-trihydroxyoxane-2-carboxylic acid	Organic oxygen compounds	Organooxygen compounds	Carbohydrates and carbohydrate conjugates
pos_1582	Gamma-L-Glutamyl-L-pipecolic acid	Organic acids and derivatives	Carboxylic acids and derivatives	Amino acids, peptides, and analogues
pos_1813	N-Alpha-acetyllysine	Organic acids and derivatives	Carboxylic acids and derivatives	Amino acids, peptides, and analogues
pos_2664	3-Furoic acid	Organoheterocyclic compounds	Furans	Furoic acid and derivatives
pos_439	4-Guanidinobutanoic acid	Phenylpropanoids and polyketides	Stilbenes	-
pos_1328	Fumitremorgin B	Organoheterocyclic compounds	Indoles and derivatives	Pyridoindoles
pos_1339	L-alpha-Amino-1H-pyrrole-1-hexanoic acid	Organic acids and derivatives	Carboxylic acids and derivatives	Amino acids, peptides, and analogues
pos_1470	P-Octopamine	Benzenoids	Phenols	1-hydroxy-2-unsubstituted benzenoids
pos_2239	Benzaldehyde	Benzenoids	Benzene and substituted derivatives	Benzoyl derivatives
pos_2570	N'-Formylkynurenine	Benzenoids	Benzene and substituted derivatives	Butyrophenones
pos_3061	16-Acetylpriverogenin A	Lipids and lipid-like molecules	Prenol lipids	Triterpenoids
pos_896	Caryophyllene epoxide	Lipids and lipid-like molecules	Prenol lipids	Sesquiterpenoids
pos_2589	Cotinine	Organoheterocyclic compounds	Pyridines and derivatives	Pyrrolidinylpyridines
pos_3125	Ganoderenic acid D	Lipids and lipid-like molecules	Prenol lipids	Triterpenoids
pos_811	N-Ribosylhistidine	Organic acids and derivatives	Carboxylic acids and derivatives	Amino acids, peptides, and analogues
pos_968	(2'E,4'Z,7'Z,8E)-Colnelenic acid	Lipids and lipid-like molecules	Fatty Acyls	Fatty acids and conjugates
pos_1054	27-Norcholestanehexol	Lipids and lipid-like molecules	Steroids and steroid derivatives	Bile acids, alcohols and derivatives
pos_1200	Physapubenolide	Lipids and lipid-like molecules	Steroids and steroid derivatives	Steroid lactones
pos_1237	3,7-octadienoylglycine	Organic acids and derivatives	Carboxylic acids and derivatives	Amino acids, peptides, and analogues
pos_2101	L-Isoleucine	Organic acids and derivatives	Carboxylic acids and derivatives	Amino acids, peptides, and analogues
pos_2330	N6-Acetyl-L-lysine	Organic acids and derivatives	Carboxylic acids and derivatives	Amino acids, peptides, and analogues
pos_430	L-Tyrosine	Organic acids and derivatives	Carboxylic acids and derivatives	Amino acids, peptides, and analogues
pos_1001	Alpha,gamma-Onoceradienedione	Lipids and lipid-like molecules	Prenol lipids	Triterpenoids
pos_1417	L-Tryptophan	Organoheterocyclic compounds	Indoles and derivatives	Indolyl carboxylic acids and derivatives
pos_1653	Harmanine	Alkaloids and derivatives	Harmala alkaloids	-
pos_1099	24-Methylenelophenol	Lipids and lipid-like molecules	Steroids and steroid derivatives	Ergostane steroids
pos_2943	5-Hydroxyindoleacetaldehyde	Organoheterocyclic compounds	Indoles and derivatives	Hydroxyindoles
pos_817	2-nonenoylglycine	Organic acids and derivatives	Carboxylic acids and derivatives	Amino acids, peptides, and analogues
pos_1058	1-Palmitoylglycerophosphoinositol	Lipids and lipid-like molecules	Glycerophospholipids	Glycerophosphoinositols
pos_1084	(S)-(-)-Perillyl alcohol	Lipids and lipid-like molecules	Prenol lipids	Monoterpenoids
pos_2112	Valyl-Lysine	Organic acids and derivatives	Carboxylic acids and derivatives	Amino acids, peptides, and analogues
pos_3015	N,N,O-Tridesmethyltramadol	Benzenoids	Benzene and substituted derivatives	Cyclohexylphenols
pos_3055	P-Mentha-1,3,5,8-tetraene	Benzenoids	Benzene and substituted derivatives	Phenylpropenes
pos_3173	3-Indolebutyric acid	Organoheterocyclic compounds	Indoles and derivatives	Indoles
pos_492	D-1,5-Anhydrofructose	Organoheterocyclic compounds	Oxanes	-
pos_498	Ornithine	Organic acids and derivatives	Carboxylic acids and derivatives	Amino acids, peptides, and analogues
pos_917	Coproporphyrin III	Organoheterocyclic compounds	Tetrapyrroles and derivatives	Porphyrins
pos_588	Thymine	Organoheterocyclic compounds	Diazines	Pyrimidines and pyrimidine derivatives
pos_1010	Retinol	Lipids and lipid-like molecules	Prenol lipids	Retinoids
pos_774	3-Isovalidene-3alpha,4-dihydrophthalide	Organoheterocyclic compounds	Isobenzofurans	-
pos_1234	Phenylalanyl-Glycine	Organic acids and derivatives	Carboxylic acids and derivatives	Amino acids, peptides, and analogues
pos_1670	3,9-dihydroxy-2-(2-hydroxypropan-2-yl)-2H,3H,7H-furo[3,2-g]chromen-7-one	Phenylpropanoids and polyketides	Coumarins and derivatives	Furanocoumarins
pos_1098	Arnidenediol	Lipids and lipid-like molecules	Prenol lipids	Triterpenoids
pos_1800	Isovalerylglutamic acid	Organic acids and derivatives	Carboxylic acids and derivatives	Amino acids, peptides, and analogues
pos_2569	Calystegin A3	Alkaloids and derivatives	Tropane alkaloids	-
pos_2826	N-Acetylleucine	Organic acids and derivatives	Carboxylic acids and derivatives	Amino acids, peptides, and analogues
pos_3097	Bufotenine O-glucoside	Organic oxygen compounds	Organooxygen compounds	Carbohydrates and carbohydrate conjugates
pos_4473	Isobutylpropylamine	Organic nitrogen compounds	Organonitrogen compounds	Amines
pos_3800	P-Tolualdehyde	Benzenoids	Benzene and substituted derivatives	Benzoyl derivatives
pos_3299	3,4-Dihydro-4-[(5-methyl-2-furanyl)methylene]-2H-pyrrole	Organoheterocyclic compounds	Heteroaromatic compounds	-
pos_4110	Sorbitan oleate	Lipids and lipid-like molecules	Fatty Acyls	Fatty acid esters
pos_3266	Glycitein	Phenylpropanoids and polyketides	Isoflavonoids	Isoflav-2-enes
pos_3498	Frangulanine	Organic acids and derivatives	Carboxylic acids and derivatives	Amino acids, peptides, and analogues
pos_3435	Xanthurenic acid	Organoheterocyclic compounds	Quinolines and derivatives	Quinoline carboxylic acids
pos_4456	N-(2R-Hydroxyhexadecanoyl)-2S-amino-9-methyl-4E,8E-octadecadiene-1,3R-diol	Lipids and lipid-like molecules	Sphingolipids	Ceramides
pos_4773	FAHFA(16:0/12-O-18:0)	Lipids and lipid-like molecules	Fatty Acyls	Fatty acids and conjugates
pos_5579	1-(9H-Pyrido[3,4-b]indol-1-yl)-1,4-butanediol	Alkaloids and derivatives	Harmala alkaloids	-
pos_5662	PE(18:1(11Z)/16:1(9Z))	Lipids and lipid-like molecules	Glycerophospholipids	Glycerophosphoethanolamines
pos_5808	3,4,5-trihydroxy-6-(2-methyl-3-oxo-1-phenylpropoxy)oxane-2-carboxylic acid	Organic oxygen compounds	Organooxygen compounds	Carbohydrates and carbohydrate conjugates
pos_5869	Cyclic 6-Hydroxymelatonin	Organoheterocyclic compounds	Indoles and derivatives	Pyrroloindoles
pos_6267	3-Methoxytyramine	Benzenoids	Phenols	Methoxyphenols
pos_3273	Tryptophyl-Threonine	Organic acids and derivatives	Carboxylic acids and derivatives	Amino acids, peptides, and analogues
pos_3358	Glutethimide	Organoheterocyclic compounds	Piperidines	Phenylpiperidines
pos_3354	Carnosine	Organic acids and derivatives	Peptidomimetics	Hybrid peptides
pos_3278	(S)-p-Mentha-1,8-dien-10-yl acetate	Lipids and lipid-like molecules	Prenol lipids	Monoterpenoids
pos_4175	N-Oleoyl tyrosine	Organic acids and derivatives	Carboxylic acids and derivatives	Amino acids, peptides, and analogues
pos_4292	Ixocarpanolide	Lipids and lipid-like molecules	Steroids and steroid derivatives	Steroid lactones
pos_4872	2,2,6,6-Tetramethyl-4-piperidinone	Organoheterocyclic compounds	Piperidines	Piperidinones
pos_3371	22-Deoxoisocucurbitacin D	Lipids and lipid-like molecules	Steroids and steroid derivatives	Cucurbitacins
pos_4261	Ginsenoside Rh5	Lipids and lipid-like molecules	Prenol lipids	Terpene glycosides
pos_4409	Octadecanol	Lipids and lipid-like molecules	Fatty Acyls	Fatty alcohols
pos_4837	4-alpha-Methyl-5-alpha-cholest-7-en-3-beta-ol	Lipids and lipid-like molecules	Steroids and steroid derivatives	Cholestane steroids
pos_5435	Soyasaponin IV	Lipids and lipid-like molecules	Prenol lipids	Terpene glycosides
pos_5654	12,13-DHOME	Lipids and lipid-like molecules	Fatty Acyls	Fatty acids and conjugates
pos_6017	Cis-3-Hexenyl 2-aminobenzoate	Benzenoids	Benzene and substituted derivatives	Benzoic acids and derivatives
pos_3693	KOBUSONE	Organooxygen compounds	Carbonyl compounds	Ketones
pos_3731	AS 1-5	Lipids and lipid-like molecules	Sphingolipids	Glycosphingolipids
pos_3324	3-Fucosyllactose	Organic oxygen compounds	Organooxygen compounds	Carbohydrates and carbohydrate conjugates
pos_3605	6-Ethyl-1,2,3,4,5,6-hexahydro-7H-cyclopenta[b]pyridin-7-one	Organoheterocyclic compounds	Pyridines and derivatives	Hydropyridines
pos_4095	Quinquenoside I	Lipids and lipid-like molecules	Prenol lipids	Triterpenoids
pos_4255	PS(24:1(15Z)/24:1(15Z))	Lipids and lipid-like molecules	Glycerophospholipids	Glycerophosphoserines
pos_4451	Ustiloxin B	Organic acids and derivatives	Carboxylic acids and derivatives	Amino acids, peptides, and analogues
pos_4826	Corticosterone	Lipids and lipid-like molecules	Steroids and steroid derivatives	Hydroxysteroids
pos_5813	Valyl-Histidine	Organic acids and derivatives	Carboxylic acids and derivatives	Amino acids, peptides, and analogues
pos_5896	Histidinyl-Asparagine	Organic acids and derivatives	Carboxylic acids and derivatives	Amino acids, peptides, and analogues
pos_6073	Benzyl O-[arabinofuranosyl-(1->6)-glucoside]	Organooxygen compounds	Carbohydrates and carbohydrate conjugates	Glycosyl compounds
pos_4442	Ceramide (d18:1/9Z-18:1)	Lipids and lipid-like molecules	Sphingolipids	Ceramides
pos_5029	Beta-Citraurol	Lipids and lipid-like molecules	Prenol lipids	Triterpenoids
pos_5052	Cinncassiol A	Lipids and lipid-like molecules	Prenol lipids	Terpene lactones
pos_5180	PS(18:0/22:2(13Z,16Z))	Lipids and lipid-like molecules	Glycerophospholipids	Glycerophosphoserines
pos_5541	Glucosylceramide (d18:1/18:0)	Lipids and lipid-like molecules	Sphingolipids	Glycosphingolipids
pos_5826	5-(3-Pyridyl)-2-hydroxytetrahydrofuran	Organoheterocyclic compounds	Pyridines and derivatives	-
pos_3710	Neuromedin B (1-3)	Organic acids and derivatives	Carboxylic acids and derivatives	Amino acids, peptides, and analogues
pos_4297	MG(0:0/16:0/0:0)	Lipids and lipid-like molecules	Glycerolipids	Monoradylglycerols
pos_4361	Pentadecanol	Lipids and lipid-like molecules	Fatty Acyls	Fatty alcohols
pos_4814	PA(14:0/18:3(9Z,12Z,15Z))	Lipids and lipid-like molecules	Glycerophospholipids	Glycerophosphates
pos_5590	Thalicpureine	Alkaloids and derivatives	6,6a-secoaporphines	-
pos_5645	N-[(4E,8Z)-1,3-dihydroxyoctadeca-4,8-dien-2-yl]hexadecanamide 1-glucoside	Lipids and lipid-like molecules	Sphingolipids	Glycosphingolipids
pos_6180	Gravacridonediol glucoside	Organoheterocyclic compounds	Quinolines and derivatives	Benzoquinolines
pos_6236	Gamma-Glutamylarginine	Organic acids and derivatives	Carboxylic acids and derivatives	Amino acids, peptides, and analogues
pos_3796	PS(14:0/16:0)	Lipids and lipid-like molecules	Glycerophospholipids	Glycerophosphoserines
pos_4760	LysoPC(20:2(11Z,14Z))	Lipids and lipid-like molecules	Glycerophospholipids	Glycerophosphocholines
pos_4949	Cuminaldehyde	Lipids and lipid-like molecules	Prenol lipids	Monoterpenoids
pos_5191	3-Hydroxysintaxanthin	Lipids and lipid-like molecules	Prenol lipids	Triterpenoids
pos_4732	PE(20:2(11Z,14Z)/22:5(7Z,10Z,13Z,16Z,19Z))	Lipids and lipid-like molecules	Glycerophospholipids	Glycerophosphoethanolamines
pos_5946	3-Hydroxy-beta-ionol 3-[glucosyl-(1->6)-glucoside]	Lipids and lipid-like molecules	Prenol lipids	Terpene glycosides
pos_3674	Histidinyl-Isoleucine	Organic acids and derivatives	Carboxylic acids and derivatives	Amino acids, peptides, and analogues
pos_3907	6-allyl-8b-Carboxy-ergoline	Alkaloids and derivatives	Ergoline and derivatives	Lysergic acids and derivatives
pos_4410	DG(18:4(6Z,9Z,12Z,15Z)/18:1(11Z)/0:0)	Lipids and lipid-like molecules	Fatty Acyls	Lineolic acids and derivatives
pos_4774	1-Phenylheptane	Benzenoids	Benzene and substituted derivatives	-
pos_4816	Decyl alcohol	Lipids and lipid-like molecules	Fatty Acyls	Fatty alcohols
pos_4849	N-Oleoylethanolamine	Organic nitrogen compounds	Organonitrogen compounds	Amines
pos_5715	Tetrahydroharmol	Alkaloids and derivatives	Harmala alkaloids	-
pos_5914	2-trans-4-trans-7-cis-Decatrienal	Organooxygen compounds	Carbonyl compounds	Aldehydes
pos_3549	5-Methylcytidine	Nucleosides, nucleotides, and analogues	Pyrimidine nucleosides	-
pos_3895	Pubescenol	Lipids and lipid-like molecules	Steroids and steroid derivatives	Steroid lactones
pos_3949	2,5-Dimethylbenzaldehyde	Benzenoids	Benzene and substituted derivatives	Benzoyl derivatives
pos_4396	PE-NMe(14:1(9Z)/18:0)	Lipids and lipid-like molecules	Glycerophospholipids	Glycerophosphoethanolamines
pos_4748	PE(14:1(9Z)/16:0)	Lipids and lipid-like molecules	Glycerophospholipids	Glycerophosphoethanolamines
pos_3416	9-OxoODE	Lipids and lipid-like molecules	Fatty Acyls	Lineolic acids and derivatives
pos_3835	Ganoderiol B	Lipids and lipid-like molecules	Prenol lipids	Triterpenoids
pos_4226	Sphinganine	Organic nitrogen compounds	Organonitrogen compounds	Amines
pos_4305	[10]-Shogaol	Benzenoids	Benzene and substituted derivatives	Phenols and derivatives
pos_4763	MG(18:3(6Z,9Z,12Z)/0:0/0:0)	Lipids and lipid-like molecules	Fatty Acyls	Lineolic acids and derivatives
pos_4982	Dihydroceramide	Organic acids and derivatives	Carboxylic acids and derivatives	Carboxylic acid derivatives
pos_5714	SM(d18:0/16:1(9Z))	Lipids and lipid-like molecules	Sphingolipids	Phosphosphingolipids
pos_6001	(S)-Edulinine	Organoheterocyclic compounds	Quinolines and derivatives	Quinolones and derivatives
pos_6128	Quercetin 3-(2Gal-apiosylrobinobioside)	Phenylpropanoids and polyketides	Flavonoids	Flavonoid glycosides
pos_3427	Canesceol	Lipids and lipid-like molecules	Steroids and steroid derivatives	Steroid lactones
pos_3747	Muricatenol	Lipids and lipid-like molecules	Fatty Acyls	Fatty alcohols
pos_5114	Cuelure	Benzenoids	Phenol esters	-
pos_5624	DG(15:0/18:3(9Z,12Z,15Z)/0:0)	Lipids and lipid-like molecules	Fatty Acyls	Lineolic acids and derivatives
pos_4191	PS(22:0/24:1(15Z))	Lipids and lipid-like molecules	Glycerophospholipids	Glycerophosphoserines
pos_4752	Ginsenoside Rd	Lipids and lipid-like molecules	Prenol lipids	Triterpenoids
pos_5633	Soyacerebroside I	Lipids and lipid-like molecules	Sphingolipids	Glycosphingolipids
pos_5690	1-Hexanol	Lipids and lipid-like molecules	Fatty Acyls	Fatty alcohols
pos_5698	1,2,3,4,tetrahydro-1,5,7-trimethylnapthalene	Benzenoids	Tetralins	-
pos_5934	N(6)-(1,2-dicarboxyethyl)AMP	Nucleosides, nucleotides, and analogues	Purine nucleotides	Purine ribonucleotides
pos_3657	Glutaminylhistidine	Organic acids and derivatives	Carboxylic acids and derivatives	Amino acids, peptides, and analogues
pos_6028	Tetrahydrofolic acid	Organoheterocyclic compounds	Pteridines and derivatives	Pterins and derivatives
pos_6099	Anserine	Organic acids and derivatives	Peptidomimetics	Hybrid peptides
pos_4788	Arachidyl alcohol	Lipids and lipid-like molecules	Fatty Acyls	Fatty alcohols
pos_5359	PE-NMe(22:4(7Z,10Z,13Z,16Z)/24:0)	Lipids and lipid-like molecules	Glycerophospholipids	Glycerophosphoethanolamines
pos_5886	2,3-Dimethyl-2-cyclohexen-1-one	Organooxygen compounds	Carbonyl compounds	Ketones
pos_3849	1-Methylinosine	Nucleosides, nucleotides, and analogues	Purine nucleosides	-
pos_4723	FAHFA(16:0/9-O-16:0)	Lipids and lipid-like molecules	Fatty Acyls	Fatty acids and conjugates
pos_4725	Annosquamosin B	Lipids and lipid-like molecules	Prenol lipids	Diterpenoids
pos_4858	PE(MonoMe(11,5)/MonoMe(13,5))	Lipids and lipid-like molecules	Glycerophospholipids	Glycerophosphoethanolamines
pos_4932	Avocadene	Lipids and lipid-like molecules	Fatty Acyls	Fatty alcohols
pos_5412	Alpha-Methylstyrene	Benzenoids	Benzene and substituted derivatives	Phenylpropenes
pos_5885	(E)-Casimiroedine	Phenylpropanoids and polyketides	Cinnamic acids and derivatives	-
pos_6395	Aspartyl-Gamma-glutamate	Organic acids and derivatives	Carboxylic acids and derivatives	Amino acids, peptides, and analogues
pos_6844	O2'-4a-cyclic-tetrahydrobiopterin	Organoheterocyclic compounds	Pteridines and derivatives	Pterins and derivatives
pos_6367	Cis-zeatin-7-N-glucoside	Organic oxygen compounds	Organooxygen compounds	Carbohydrates and carbohydrate conjugates
pos_6682	Genistein	Phenylpropanoids and polyketides	Isoflavonoids	Isoflav-2-enes
pos_6293	Beta1-Chaconine	Lipids and lipid-like molecules	Steroids and steroid derivatives	Steroidal glycosides
pos_6726	Pyridinoline	Organic acids and derivatives	Carboxylic acids and derivatives	Amino acids, peptides, and analogues
pos_6951	Valyl-Hydroxyproline	Organic acids and derivatives	Carboxylic acids and derivatives	Amino acids, peptides, and analogues
pos_8063	Glutaminylvaline	Organic acids and derivatives	Carboxylic acids and derivatives	Amino acids, peptides, and analogues
pos_8252	Delta-Valerolactam	Organoheterocyclic compounds	Piperidines	Piperidinones
pos_8371	Valyl-Arginine	Organic acids and derivatives	Carboxylic acids and derivatives	Amino acids, peptides, and analogues
pos_8399	3-Aminocaproic acid	Organic acids and derivatives	Carboxylic acids and derivatives	Amino acids, peptides, and analogues
pos_6380	Aspartame	Organic acids and derivatives	Carboxylic acids and derivatives	Amino acids, peptides, and analogues
pos_7600	Phenylacetaldehyde	Benzenoids	Benzene and substituted derivatives	Phenylacetaldehydes
pos_6512	Ophthalmic acid	Organic acids and derivatives	Carboxylic acids and derivatives	Amino acids, peptides, and analogues
pos_7318	4-octenoylglycine	Organic acids and derivatives	Carboxylic acids and derivatives	Amino acids, peptides, and analogues
pos_7601	Gamma-Aminobutyryl-lysine	Organic acids and derivatives	Peptidomimetics	Hybrid peptides
pos_7618	Tyrosyl-Hydroxyproline	Organic acids and derivatives	Carboxylic acids and derivatives	Amino acids, peptides, and analogues
pos_7886	N-lactoyl-phenylalanine	Organic acids and derivatives	Carboxylic acids and derivatives	Amino acids, peptides, and analogues
pos_8248	N-Acetyl-L-glutamate 5-semialdehyde	Organic acids and derivatives	Carboxylic acids and derivatives	Amino acids, peptides, and analogues
pos_8523	Tyrosyl-Lysine	Organic acids and derivatives	Carboxylic acids and derivatives	Amino acids, peptides, and analogues
pos_8631	4-Hydroxybenzaldehyde	Organic oxygen compounds	Organooxygen compounds	Carbonyl compounds
pos_7164	Lysyl-Isoleucine	Organic acids and derivatives	Carboxylic acids and derivatives	Amino acids, peptides, and analogues
pos_7072	Norcotinine	Organoheterocyclic compounds	Pyridines and derivatives	-
pos_6276	Asparaginyl-Lysine	Organic acids and derivatives	Carboxylic acids and derivatives	Amino acids, peptides, and analogues
pos_6952	Cyclo(Leu-Phe)	Organic acids and derivatives	Carboxylic acids and derivatives	Amino acids, peptides, and analogues
pos_6551	Physalolactone C	Lipids and lipid-like molecules	Steroids and steroid derivatives	Steroid lactones
pos_7020	Absintholide	Lipids and lipid-like molecules	Prenol lipids	Sesterterpenoids
pos_8031	2-(3-Carboxy-3-(methylammonio)propyl)-L-histidine	Organic acids and derivatives	Carboxylic acids and derivatives	Amino acids, peptides, and analogues
pos_8296	Alanyl-Isoleucine	Organic acids and derivatives	Carboxylic acids and derivatives	Amino acids, peptides, and analogues
pos_8382	Acacetin 7-[apiosyl(1->6)-glucoside]	Phenylpropanoids and polyketides	Flavonoids	Flavonoid glycosides
pos_8856	Deoxycytidine	Nucleosides, nucleotides, and analogues	Pyrimidine nucleosides	Pyrimidine 2'-deoxyribonucleosides
pos_8862	5-Aminopentanal	Organic oxygen compounds	Organooxygen compounds	Carbonyl compounds
pos_8863	L-Proline	Organic acids and derivatives	Carboxylic acids and derivatives	Amino acids, peptides, and analogues
pos_6575	Isoleucyl-Valine	Organic acids and derivatives	Carboxylic acids and derivatives	Amino acids, peptides, and analogues
pos_6322	6-[4-(4-carboxybutyl)-2-methoxyphenoxy]-3,4,5-trihydroxyoxane-2-carboxylic acid	Lipids and lipid-like molecules	Saccharolipids	-
pos_7523	N-Acetylputrescine	Organic acids and derivatives	Carboximidic acids and derivatives	Carboximidic acids
pos_6349	LysoPC(6:0)	Lipids and lipid-like molecules	Glycerophospholipids	Glycerophosphocholines
pos_6453	Plantagonine	Organoheterocyclic compounds	Pyridines and derivatives	Pyridinecarboxylic acids and derivatives
pos_6989	Cytochalasin Ppho	Alkaloids and derivatives	Cytochalasans	-
pos_7163	Glycylproline	Organic acids and derivatives	Carboxylic acids and derivatives	Amino acids, peptides, and analogues
pos_7822	Hydroxyprolyl-Lysine	Organic acids and derivatives	Carboxylic acids and derivatives	Amino acids, peptides, and analogues
pos_7835	Phenylalanyl-Glutamate	Organic acids and derivatives	Carboxylic acids and derivatives	Amino acids, peptides, and analogues
pos_8564	Lysyl-Proline	Organic acids and derivatives	Carboxylic acids and derivatives	Amino acids, peptides, and analogues
pos_7008	N-(1-Deoxy-1-fructosyl)valine	Organic acids and derivatives	Carboxylic acids and derivatives	Amino acids, peptides, and analogues
pos_7121	L,L-Cyclo(leucylprolyl)	Organic acids and derivatives	Carboxylic acids and derivatives	Amino acids, peptides, and analogues
pos_7851	3-Methylindole	Organoheterocyclic compounds	Indoles and derivatives	Indoles
pos_8183	N-ACETYLPROLINE	Organic acids and derivatives	Carboxylic acids and derivatives	Amino acids, peptides, and analogues
pos_8698	Niacinamide	Organoheterocyclic compounds	Pyridines and derivatives	Pyridinecarboxylic acids and derivatives
pos_8780	Histidinyl-Proline	Organic acids and derivatives	Carboxylic acids and derivatives	Amino acids, peptides, and analogues
pos_6663	Laccarin	Organoheterocyclic compounds	Pyrrolopyridines	-
pos_7387	Dopamine quinone	Organic oxygen compounds	Organooxygen compounds	Carbonyl compounds
pos_6644	3,4,5-trihydroxy-6-{[2-(4-methoxyphenyl)propanoyl]oxy}oxane-2-carboxylic acid	Organic oxygen compounds	Organooxygen compounds	Carbohydrates and carbohydrate conjugates
pos_7075	7alpha-hydroxyestradiol	Lipids and lipid-like molecules	Steroids and steroid derivatives	Estrane steroids
pos_7225	Tyrosyl-Isoleucine	Organic acids and derivatives	Carboxylic acids and derivatives	Amino acids, peptides, and analogues
pos_8093	Isoleucyl-Lysine	Organic acids and derivatives	Carboxylic acids and derivatives	Amino acids, peptides, and analogues
pos_8352	(S)-3-Ethylidenehexahydropyrrolo[1,2-a]pyrazine-1,4-dione	Organic acids and derivatives	Carboxylic acids and derivatives	Amino acids, peptides, and analogues
pos_8817	METHACHOLINE	Organic nitrogen compounds	Organonitrogen compounds	Quaternary ammonium salts
pos_8858	(R)-(+)-2-Pyrrolidone-5-carboxylic acid	Organic acids and derivatives	Carboxylic acids and derivatives	Amino acids, peptides, and analogues
pos_8930	Cassitoroside	Organic oxygen compounds	Organooxygen compounds	Carbohydrates and carbohydrate conjugates
pos_8851	1-Pyrroline	Organoheterocyclic compounds	Pyrrolines	-
pos_8898	L-Arginine	Organic acids and derivatives	Carboxylic acids and derivatives	Amino acids, peptides, and analogues
pos_7884	Hydrocinnamic acid	Phenylpropanoids and polyketides	Phenylpropanoic acids	-
pos_8372	Isoleucyl-Histidine	Organic acids and derivatives	Carboxylic acids and derivatives	Amino acids, peptides, and analogues
pos_8545	Pantothenamide	Organic acids and derivatives	Carboxylic acids and derivatives	Amino acids, peptides, and analogues
pos_8900	Choline	Organic nitrogen compounds	Organonitrogen compounds	Quaternary ammonium salts
pos_6396	Acetyl vitamin K5	Benzenoids	Naphthalenes	Naphthols and derivatives
pos_6536	Cis-3-Hexenyl b-primeveroside	Lipids and lipid-like molecules	Fatty Acyls	Fatty acyl glycosides
pos_7009	Daidzein	Phenylpropanoids and polyketides	Isoflavonoids	Isoflav-2-enes
pos_7022	Lacto-N-biose I	Organic oxygen compounds	Organooxygen compounds	Carbohydrates and carbohydrate conjugates
pos_7091	Isoleucyl-Tyrosine	Organic acids and derivatives	Carboxylic acids and derivatives	Amino acids, peptides, and analogues
pos_7621	(9Z,11E,13E,15Z)-4-Oxo-9,11,13,15-octadecatetraenoic acid	Lipids and lipid-like molecules	Fatty Acyls	Lineolic acids and derivatives
pos_7865	L-N-(3-Carboxypropyl)glutamine	Organic acids and derivatives	Carboxylic acids and derivatives	Amino acids, peptides, and analogues
pos_8572	Gamma-Glutamyllysine	Organic acids and derivatives	Carboxylic acids and derivatives	Amino acids, peptides, and analogues
pos_6966	Gamma-Glutamyltryptophan	Organic acids and derivatives	Carboxylic acids and derivatives	Amino acids, peptides, and analogues
pos_7428	L-cis-Cyclo(aspartylphenylalanyl)	Organic acids and derivatives	Carboxylic acids and derivatives	Amino acids, peptides, and analogues
pos_7808	Indane	Benzenoids	Indanes	-
pos_7834	2-Acetylpyrrolidine	Organoheterocyclic compounds	Pyrrolidines	-
pos_8126	B-D-Xylopyranosyl-(1->4)-a-L-rhamnopyranosyl-(1->2)-D-fucose	Organooxygen compounds	Carbohydrates and carbohydrate conjugates	Oligosaccharides
pos_8588	(E)-hex-2-enedioic acid	Lipids and lipid-like molecules	Fatty Acyls	Fatty acids and conjugates
pos_8700	N-Acetylcadaverine	Organic acids and derivatives	Carboxylic acids and derivatives	Carboxylic acid derivatives
pos_8859	L-Glutamate	Organic acids and derivatives	Carboxylic acids and derivatives	Amino acids, peptides, and analogues
pos_7821	Leucyl-Serine	Organic acids and derivatives	Carboxylic acids and derivatives	Amino acids, peptides, and analogues
pos_7864	2-Phenylacetamide	Benzenoids	Benzene and substituted derivatives	Phenylacetamides
pos_8318	Pyridoxamine	Organoheterocyclic compounds	Pyridines and derivatives	Pyridoxamines
pos_8861	Cytosine	Organoheterocyclic compounds	Diazines	Pyrimidines and pyrimidine derivatives
pos_6926	Estriol	Lipids and lipid-like molecules	Steroids and steroid derivatives	Estrane steroids
pos_6979	Isoleucyl-Arginine	Organic acids and derivatives	Carboxylic acids and derivatives	Amino acids, peptides, and analogues
pos_7192	5-Hepteneoylglycine	Organic acids and derivatives	Carboxylic acids and derivatives	Amino acids, peptides, and analogues
pos_7245	Capryloylglycine	Organic acids and derivatives	Carboxylic acids and derivatives	Amino acids, peptides, and analogues
pos_8033	Arginyl-Leucine	Organic acids and derivatives	Carboxylic acids and derivatives	Amino acids, peptides, and analogues
pos_8112	Cotinine N-oxide	Organoheterocyclic compounds	Pyridines and derivatives	Pyrrolidinylpyridines
pos_8456	Indole-3-acetamide	Organoheterocyclic compounds	Indoles and derivatives	Indoles
pos_8896	Hispolone	Benzenoids	Phenols	Benzenediols
pos_8931	Maltopentaose	Organic oxygen compounds	Organooxygen compounds	Carbohydrates and carbohydrate conjugates
pos_8233	Gamma glutamyl ornithine	Organic acids and derivatives	Carboxylic acids and derivatives	Amino acids, peptides, and analogues
pos_8422	Threoninyl-Proline	Organic acids and derivatives	Carboxylic acids and derivatives	Amino acids, peptides, and analogues
pos_8491	Piperidine	Organoheterocyclic compounds	Piperidines	-
pos_8613	5'-Deoxyadenosine	Nucleosides, nucleotides, and analogues	5'-deoxyribonucleosides	-
neg_1280	1-Heptadecanoylglycerophosphoethanolamine	Lipids and lipid-like molecules	Glycerophospholipids	Glycerophosphoethanolamines
pos_9073	2-Methylbutylamine	Organonitrogen compounds	Amines	Primary amines
neg_69	9,10,13-TriHOME	Lipids and lipid-like molecules	Fatty Acyls	Fatty acids and conjugates
neg_373	Hydroxyprolyl-Valine	Organic acids and derivatives	Carboxylic acids and derivatives	Amino acids, peptides, and analogues
neg_935	Kudzusaponin SA2	Lipids and lipid-like molecules	Prenol lipids	Terpene glycosides
neg_49	2-Hydroxy-2,6,6-trimethylcyclohexanone	Organic oxygen compounds	Organooxygen compounds	Carbonyl compounds
neg_1	Theaflavic acid	Phenylpropanoids and polyketides	Flavonoids	Flavans
pos_9026	Cadaverine	Organic nitrogen compounds	Organonitrogen compounds	Amines
pos_8949	6-(alpha-D-Glucosaminyl)-1D-myo-inositol	Organic oxygen compounds	Organooxygen compounds	Carbohydrates and carbohydrate conjugates
neg_337	5-Hydroxy-L-tryptophan	Organoheterocyclic compounds	Indoles and derivatives	Tryptamines and derivatives
neg_353	2-(2,6-dihydroxy-3,4-dimethoxycyclohexylidene)acetonitrile	Organic oxygen compounds	Organooxygen compounds	Alcohols and polyols
pos_9078	Spermidine	Organic nitrogen compounds	Organonitrogen compounds	Amines
neg_1935	N,N'-diacetylchitobiose	Organic oxygen compounds	Organooxygen compounds	Carbohydrates and carbohydrate conjugates
neg_1972	N-Acetyl-L-alanine	Organic acids and derivatives	Carboxylic acids and derivatives	Amino acids, peptides, and analogues
neg_7	Neotussilagine	Organoheterocyclic compounds	Pyrrolizidines	-
neg_280	(7R*,8R*)-3-Methoxy-3',4,7,9,9'-pentahydroxy-8,4'-oxyneolignan 4-xyloside	Lignans, neolignans and related compounds	Lignan glycosides	-
neg_609	4-Hydroxy-5-phenyltetrahydro-1,3-oxazin-2-one	Benzenoids	Benzene and substituted derivatives	-
neg_1877	L-alpha-glutamyl-L-hydroxyproline	Organic acids and derivatives	Carboxylic acids and derivatives	Amino acids, peptides, and analogues
neg_2184	(2S,4S)-Pinnatanine	Organic acids and derivatives	Carboxylic acids and derivatives	Amino acids, peptides, and analogues
neg_2372	Isoleucyl-Hydroxyproline	Organic acids and derivatives	Carboxylic acids and derivatives	Amino acids, peptides, and analogues
neg_3280	1-Lyso-2-arachidonoyl-phosphatidate	Lipids and lipid-like molecules	Glycerophospholipids	Glycerophosphates
neg_3297	Alpha-Hydroxy-1-methyl-1H-indole-3-propanoic acid	Organoheterocyclic compounds	Indoles and derivatives	Indolyl carboxylic acids and derivatives
neg_577	2-Isopropylmalic acid	Lipids and lipid-like molecules	Fatty Acyls	Fatty acids and conjugates
neg_591	Pyrraline	Organic acids and derivatives	Carboxylic acids and derivatives	Amino acids, peptides, and analogues
neg_654	Seryltyrosine	Organic acids and derivatives	Carboxylic acids and derivatives	Amino acids, peptides, and analogues
neg_784	N-desisopropylpropranolol	Benzenoids	Naphthalenes	-
neg_891	5-(2-Furanyl)-1,2,3,4,5,6-hexahydro-7H-cyclopenta[b]pyridin-7-one	Organoheterocyclic compounds	Pyridines and derivatives	Hydropyridines
neg_941	Valyl-Proline	Organic acids and derivatives	Carboxylic acids and derivatives	Amino acids, peptides, and analogues
neg_1448	Dulcitol	Organic oxygen compounds	Organooxygen compounds	Carbohydrates and carbohydrate conjugates
neg_1980	Hydroxyprolyl-Hydroxyproline	Organic acids and derivatives	Carboxylic acids and derivatives	Amino acids, peptides, and analogues
neg_2548	P-CHLOROPHENYLALANINE	Phenylpropanoids and polyketides	2-arylbenzofuran flavonoids	-
neg_2609	15-Hydroxyleptocarpin	Lipids and lipid-like molecules	Prenol lipids	Terpene lactones
neg_2671	Mono-methyl-adipate	Lipids and lipid-like molecules	Fatty Acyls	Fatty acids and conjugates
neg_2887	1b-Furanoeudesm-4(15)-en-1-ol acetate	Lipids and lipid-like molecules	Prenol lipids	Sesquiterpenoids
neg_3451	Hemorphin-4	Organic acids and derivatives	Carboxylic acids and derivatives	Amino acids, peptides, and analogues
pos_9034	D-Pipecolic acid	Organic acids and derivatives	Carboxylic acids and derivatives	Amino acids, peptides, and analogues
neg_72	Dehydrosoyasaponin I	Lipids and lipid-like molecules	Prenol lipids	Terpene glycosides
neg_65	Soyasaponin A3	Lipids and lipid-like molecules	Prenol lipids	Terpene glycosides
neg_539	Tryptophyl-Aspartate	Organic acids and derivatives	Carboxylic acids and derivatives	Amino acids, peptides, and analogues
neg_1110	Corchorifatty acid F	Lipids and lipid-like molecules	Fatty Acyls	Lineolic acids and derivatives
neg_1700	Amylopectin	Organic oxygen compounds	Organooxygen compounds	Carbohydrates and carbohydrate conjugates
neg_355	Glutaric acid	Organic acids and derivatives	Carboxylic acids and derivatives	Dicarboxylic acids and derivatives
neg_1051	Sandosaponin A	Lipids and lipid-like molecules	Prenol lipids	Terpene glycosides
neg_2459	2-Hydroxyglutaric acid lactone	Organoheterocyclic compounds	Lactones	Gamma butyrolactones
neg_3138	Cyclocalopin F	Organoheterocyclic compounds	Furopyrans	-
pos_9079	4-Phenyl-2-butanol	Benzenoids	Benzene and substituted derivatives	-
neg_1978	3-Oxoadipic acid	Organic acids and derivatives	Keto acids and derivatives	Medium-chain keto acids and derivatives
neg_2204	N-Succinyl-L,L-2,6-diaminopimelate	Organic acids and derivatives	Carboxylic acids and derivatives	Amino acids, peptides, and analogues
neg_2460	Bis-N-butyl phthalate	Organic oxygen compounds	Organooxygen compounds	Carbohydrates and carbohydrate conjugates
neg_2738	Steviobioside	Lipids and lipid-like molecules	Prenol lipids	Terpene glycosides
neg_3427	Tyrosyl-Proline	Organic acids and derivatives	Carboxylic acids and derivatives	Amino acids, peptides, and analogues
neg_57	Azelaic acid	Lipids and lipid-like molecules	Fatty Acyls	Fatty acids and conjugates
neg_624	Eremopetasidione	Lipids and lipid-like molecules	Prenol lipids	Sesquiterpenoids
neg_915	Auraptene	Lipids and lipid-like molecules	Prenol lipids	Terpene lactones
neg_933	Serylisoleucine	Organic acids and derivatives	Carboxylic acids and derivatives	Amino acids, peptides, and analogues
neg_1992	Xanthosine	Nucleosides, nucleotides, and analogues	Purine nucleosides	-
neg_3089	Torvoside G	Lipids and lipid-like molecules	Steroids and steroid derivatives	Steroidal glycosides
neg_3193	10-alpha-methoxy-9,10-dihydrolysergol	Alkaloids and derivatives	Ergoline and derivatives	Clavines and derivatives
neg_33	Acetyl-L-tyrosine	Organic acids and derivatives	Carboxylic acids and derivatives	Amino acids, peptides, and analogues
neg_231	Glutamylaspartic acid	Organic acids and derivatives	Peptidomimetics	Hybrid peptides
neg_951	Bilirubin	Organic compounds	Organoheterocyclic compounds	Tetrapyrroles and derivatives
neg_1750	(S)-3-Hydroxyisobutyric acid	Organic acids and derivatives	Hydroxy acids and derivatives	Beta hydroxy acids and derivatives
neg_3088	Oxidized glutathione	Organic acids and derivatives	Carboxylic acids and derivatives	Amino acids, peptides, and analogues
neg_1146	Soyasaponin II	Lipids and lipid-like molecules	Prenol lipids	Terpene glycosides
neg_2185	Tyrosyl-Aspartate	Organic acids and derivatives	Carboxylic acids and derivatives	Amino acids, peptides, and analogues
neg_2499	Artemin	Lipids and lipid-like molecules	Prenol lipids	Terpene lactones
neg_2770	Gluten exorphin B4	Organic acids and derivatives	Carboxylic acids and derivatives	Amino acids, peptides, and analogues
neg_1140	Notoginsenoside G	Lipids and lipid-like molecules	Steroids and steroid derivatives	Steroidal glycosides
neg_1878	3-Hydroxypicolinic acid	Organoheterocyclic compounds	Pyridines and derivatives	Pyridinecarboxylic acids and derivatives
neg_2995	Dynorphin A (6-8)	Organic acids and derivatives	Carboxylic acids and derivatives	Amino acids, peptides, and analogues
neg_3121	17beta-Estradiol-3,4-quinone	Lipids and lipid-like molecules	Steroids and steroid derivatives	Oxosteroids
neg_3255	Betavulgaroside VIII	Lipids and lipid-like molecules	Prenol lipids	Terpene glycosides
neg_969	L-beta-aspartyl-L-leucine	Organic acids and derivatives	Peptidomimetics	Hybrid peptides
neg_2387	Acetaminophen glucuronide	Organic oxygen compounds	Organooxygen compounds	Carbohydrates and carbohydrate conjugates
neg_2845	(-)-11-Hydroxy-9,15,16-trioxooctadecanoic acid	Lipids and lipid-like molecules	Fatty Acyls	Fatty acids and conjugates
neg_3219	M-Coumaric acid	Phenylpropanoids and polyketides	Cinnamic acids and derivatives	Hydroxycinnamic acids and derivatives
neg_1478	Hygromycin B	Organic oxygen compounds	Organooxygen compounds	Carbohydrates and carbohydrate conjugates
neg_1749	Myo-Inositol	Organic oxygen compounds	Organooxygen compounds	Alcohols and polyols
neg_1870	Xanthine	Organoheterocyclic compounds	Imidazopyrimidines	Purines and purine derivatives
neg_1944	N5-Acetyl-N2-gamma-L-glutamyl-L-ornithine	Organic acids and derivatives	Carboxylic acids and derivatives	Amino acids, peptides, and analogues
neg_2439	Adipic acid	Lipids and lipid-like molecules	Fatty Acyls	Fatty acids and conjugates
neg_30	Linatine	Organic acids and derivatives	Carboxylic acids and derivatives	Amino acids, peptides, and analogues
neg_569	Gamma-Glutamylphenylalanine	Organic acids and derivatives	Carboxylic acids and derivatives	Amino acids, peptides, and analogues
neg_886	Gestrinone	Lipids and lipid-like molecules	Steroids and steroid derivatives	Estrane steroids
neg_2694	(-)-trans-3,4-Dihydro-4,8-dihydroxy-3-methyl-1H-2-benzopyran-1-one	Organoheterocyclic compounds	Benzopyrans	2-benzopyrans
neg_2860	P-Cresol glucuronide	Organic oxygen compounds	Organooxygen compounds	Carbohydrates and carbohydrate conjugates
neg_3440	(S)-3-Octanol glucoside	Lipids and lipid-like molecules	Fatty Acyls	Fatty acyl glycosides
neg_852	6,8-dihydroxy-7-methoxy-2H-chromen-2-one	Phenylpropanoids and polyketides	Coumarins and derivatives	Hydroxycoumarins
neg_2106	Glycylprolylhydroxyproline	Organic acids and derivatives	Carboxylic acids and derivatives	Amino acids, peptides, and analogues
neg_2829	1-(3-Methyl-2-butenoyl)-6-apiosylglucose	Lipids and lipid-like molecules	Fatty Acyls	Fatty acyl glycosides
neg_3425	Ginsenoyne F	Organic acids and derivatives	Carboxylic acids and derivatives	Carboxylic acid derivatives
neg_1125	N-(1-Deoxy-1-fructosyl)isoleucine	Organic acids and derivatives	Carboxylic acids and derivatives	Amino acids, peptides, and analogues
neg_1796	L-Aspartic Acid	Organic acids and derivatives	Carboxylic acids and derivatives	Amino acids, peptides, and analogues
neg_3387	Indolelactic acid	Organoheterocyclic compounds	Indoles and derivatives	Indolyl carboxylic acids and derivatives
neg_846	Caffeic Acid	Phenylpropanoids and polyketides	Cinnamic acids and derivatives	Hydroxycinnamic acids and derivatives
neg_927	6-Epi-7-isocucurbic acid glucoside	Lipids and lipid-like molecules	Fatty Acyls	Fatty acyl glycosides
neg_1087	Prostaglandin E2	Lipids and lipid-like molecules	Fatty Acyls	Eicosanoids
neg_1229	LysoPE(16:0/0:0)	Lipids and lipid-like molecules	Glycerophospholipids	Glycerophosphoethanolamines
neg_1281	Annoglaxin	Lipids and lipid-like molecules	Fatty Acyls	Fatty alcohols
neg_2846	Aspartyl-Tryptophan	Organic acids and derivatives	Carboxylic acids and derivatives	Amino acids, peptides, and analogues
neg_3030	5-Methoxysalicylic acid	Benzenoids	Benzene and substituted derivatives	Benzoic acids and derivatives
neg_3218	(±)-3',4'-Methylenedioxy-5,7-dimethylepicatechin	Phenylpropanoids and polyketides	Flavonoids	Flavans
neg_3332	Phenyllactic acid	Phenylpropanoids and polyketides	Phenylpropanoic acids	-
neg_3500	6-(4-ethyl-2-hydroxyphenoxy)-3,4,5-trihydroxyoxane-2-carboxylic acid	Organic oxygen compounds	Organooxygen compounds	Carbohydrates and carbohydrate conjugates
neg_3643	6-(2-Hydroxyethoxy)-6-oxohexanoic acid	Lipids and lipid-like molecules	Fatty Acyls	Fatty acids and conjugates
neg_3599	4,5-Dihydrovomifoliol	Lipids and lipid-like molecules	Prenol lipids	Sesquiterpenoids
neg_3471	Auxin b	Lipids and lipid-like molecules	Prenol lipids	Monoterpenoids
neg_3745	Polyethylene, oxidized	Lipids and lipid-like molecules	Fatty Acyls	Fatty acids and conjugates
neg_4873	2-Hydroxymyristic Acid	Lipids and lipid-like molecules	Fatty Acyls	Fatty acids and conjugates
neg_3469	3-Acetoxyscirpene-4,15-diol	Lipids and lipid-like molecules	Prenol lipids	Sesquiterpenoids
neg_3485	1-Hydroxy-3-nonanone	Lipids and lipid-like molecules	Fatty Acyls	Fatty alcohols
neg_3876	Acoric acid	Lipids and lipid-like molecules	Prenol lipids	Monoterpenoids
neg_4749	Ascorbyl stearate	Lipids and lipid-like molecules	Fatty Acyls	Fatty acid esters
neg_4820	1-heptadecanoyl-glycero-3-phosphate	Lipids and lipid-like molecules	Glycerophospholipids	Glycerophosphates
neg_6405	Cavipetin D	Lipids and lipid-like molecules	Prenol lipids	Diterpenoids
neg_6597	Alpha-Carboxy-delta-decalactone	Organoheterocyclic compounds	Lactones	Delta valerolactones
neg_3543	(-)-trans-Carveol glucoside	Lipids and lipid-like molecules	Prenol lipids	Terpene glycosides
neg_4338	Kudzusaponin SA1	Lipids and lipid-like molecules	Prenol lipids	Terpene glycosides
neg_5041	9-Hydroxy-4-(3,7-dimethyl-2,6-octadienyloxy)-psoralen	Phenylpropanoids and polyketides	Coumarins and derivatives	Furanocoumarins
neg_5147	Ginsenoside Rh4	Lipids and lipid-like molecules	Prenol lipids	Triterpenoids
neg_6921	Bisacurone epoxide	Lipids and lipid-like molecules	Prenol lipids	Sesquiterpenoids
neg_4611	Soyasaponin III	Lipids and lipid-like molecules	Prenol lipids	Terpene glycosides
neg_3630	Cadabicine	Organic oxygen compounds	Organooxygen compounds	Ethers
neg_4232	Hydroxylated N-acetyl desmethyl frovatriptan	Organoheterocyclic compounds	Indoles and derivatives	Carbazoles
neg_4388	Myristoleic acid	Lipids and lipid-like molecules	Fatty Acyls	Fatty acids and conjugates
neg_4442	Hydroxyhomodestruxin B	Organic acids and derivatives	Peptidomimetics	Depsipeptides
neg_4548	2,3-Dihydro-5-(5-methyl-2-furanyl)-1H-pyrrolizine	Organoheterocyclic compounds	Pyrrolizines	-
neg_4884	PGP(a-13:0/i-12:0)	Lipids and lipid-like molecules	Glycerophospholipids	Glycerophosphoglycerophosphates
neg_5165	(6beta,7alpha,12beta,13beta)-7-Hydroxy-11,16-dioxo-8,14-apianadien-22,6-olide	Lipids and lipid-like molecules	Prenol lipids	Terpene lactones
neg_5803	Pimecrolimus	Phenylpropanoids and polyketides	Macrolide lactams	-
neg_6059	Lucidenic acid L	Lipids and lipid-like molecules	Prenol lipids	Triterpenoids
neg_6379	Fexofenadine	Benzenoids	Benzene and substituted derivatives	Diphenylmethanes
neg_6708	Arginyl-Phenylalanine	Organic acids and derivatives	Carboxylic acids and derivatives	Amino acids, peptides, and analogues
neg_6830	MG(0:0/14:1(9Z)/0:0)	Lipids and lipid-like molecules	Glycerolipids	Monoradylglycerols
neg_4077	Vignatic acid B	Organic acids and derivatives	Carboxylic acids and derivatives	Amino acids, peptides, and analogues
neg_3800	2-hydroxymexiletine	Benzenoids	Phenol ethers	-
neg_4258	1-Methylcyclohexanol	Organic oxygen compounds	Organooxygen compounds	Alcohols and polyols
neg_5248	PE-NMe(16:0/15:0)	Lipids and lipid-like molecules	Glycerophospholipids	Glycerophosphoethanolamines
neg_5917	12-hydroxyicosanoic acid	Lipids and lipid-like molecules	Fatty Acyls	Fatty acids and conjugates
neg_6336	LysoPE(14:0/0:0)	Lipids and lipid-like molecules	Glycerophospholipids	Glycerophosphoethanolamines
neg_6488	Hydroxydesmthyl doxepin glucuronide	Organoheterocyclic compounds	Benzoxepines	Dibenzoxepines
neg_6880	Ascorbyl palmitate	Lipids and lipid-like molecules	Fatty Acyls	Fatty acid esters
neg_4200	Benzoyl ecgonine	Benzenoids	Benzene and substituted derivatives	Benzoic acids and derivatives
neg_4132	Acetylcysteine	Organic acids and derivatives	Carboxylic acids and derivatives	Amino acids, peptides, and analogues
neg_3966	Tryptophyl-Proline	Organic acids and derivatives	Carboxylic acids and derivatives	Amino acids, peptides, and analogues
neg_4208	11-Dehydro-thromboxane B2	Lipids and lipid-like molecules	Fatty Acyls	Eicosanoids
neg_4241	Erythratine	Alkaloids and derivatives	Erythrina alkaloids	Erythrinanes
neg_4370	Hydroxydestruxin B	Organic acids and derivatives	Peptidomimetics	Depsipeptides
neg_4675	Avocadene 1-acetate	Lipids and lipid-like molecules	Fatty Acyls	Fatty alcohols
neg_5011	Kanzonol M	Phenylpropanoids and polyketides	Isoflavonoids	O-methylated isoflavonoids
neg_5845	Cerebronic acid	Lipids and lipid-like molecules	Fatty Acyls	Fatty acids and conjugates
neg_6031	Mammea B/BC cyclo E	Phenylpropanoids and polyketides	Coumarins and derivatives	Pyranocoumarins
neg_6118	Hovenoside I	Lipids and lipid-like molecules	Prenol lipids	Triterpenoids
neg_3934	Zanthodioline	Organoheterocyclic compounds	Quinolines and derivatives	Quinolones and derivatives
neg_4281	Sarmentosin	Lipids and lipid-like molecules	Fatty Acyls	Fatty acyl glycosides
neg_3766	11,12,14-Trihydroxy-7-methoxy-8,11,13-abietatrien-20,6-olide	Lipids and lipid-like molecules	Prenol lipids	Terpene lactones
neg_5216	PA(14:0/20:0)	Lipids and lipid-like molecules	Glycerophospholipids	Glycerophosphates
neg_5878	PA(16:0/16:0)	Lipids and lipid-like molecules	Glycerophospholipids	Glycerophosphates
neg_6728	Tetradecanedioic acid	Lipids and lipid-like molecules	Fatty Acyls	Fatty acids and conjugates
neg_3886	Tocopheronic acid	Lipids and lipid-like molecules	Prenol lipids	Sesquiterpenoids
neg_4289	2-Pentanamido-3-phenylpropanoic acid	Organic acids and derivatives	Carboxylic acids and derivatives	Amino acids, peptides, and analogues
neg_5004	N-Hexadecanoylpyrrolidine	Organoheterocyclic compounds	Pyrrolidines	N-acylpyrrolidines
neg_6299	LysoPE(15:0/0:0)	Lipids and lipid-like molecules	Glycerophospholipids	Glycerophosphoethanolamines
neg_6383	(9S,10S)-9,10-dihydroxyoctadecanoate	Lipids and lipid-like molecules	Fatty Acyls	Fatty acids and conjugates
neg_6592	Furanofukinin	Lipids and lipid-like molecules	Prenol lipids	Sesquiterpenoids
neg_6885	Castaneiolide	Organic acids and derivatives	Carboxylic acids and derivatives	Tetracarboxylic acids and derivatives
neg_3611	(R)-2-Nitro-p-mentha-1,5-diene	Lipids and lipid-like molecules	Prenol lipids	Monoterpenoids
neg_5193	PA(16:0/18:1(11Z))	Lipids and lipid-like molecules	Glycerophospholipids	Glycerophosphates
neg_6683	5,7-Megastigmadien-9-ol glucoside	Lipids and lipid-like molecules	Fatty Acyls	Fatty acyl glycosides
neg_7010	Prostaglandin F2a	Lipids and lipid-like molecules	Fatty Acyls	Eicosanoids
neg_4876	Trans-Geranylgeranylbixin	Lipids and lipid-like molecules	Prenol lipids	Diterpenoids
neg_6623	Citreoviridin C	Organoheterocyclic compounds	Pyrans	Pyranones and derivatives
neg_6727	7(14)-Bisabolene-2,3,10,11-tetrol	Lipids and lipid-like molecules	Prenol lipids	Sesquiterpenoids
neg_6806	2,10-Bisaboladiene-1,4-diol	Lipids and lipid-like molecules	Prenol lipids	Sesquiterpenoids
neg_4275	Schinifoline	Organoheterocyclic compounds	Quinolines and derivatives	Quinolones and derivatives
neg_4578	Xi-7-Hydroxyhexadecanedioic acid	Lipids and lipid-like molecules	Fatty Acyls	Fatty acids and conjugates
neg_6159	LysoPE(0:0/22:0)	Lipids and lipid-like molecules	Glycerophospholipids	Glycerophosphoethanolamines
neg_6160	Bimatoprost	Lipids and lipid-like molecules	Fatty Acyls	Eicosanoids
neg_6583	19-hydroxyprostaglandin H1(1-)	Lipids and lipid-like molecules	Fatty Acyls	Eicosanoids
neg_4551	Cis-2-Chloro-4-carboxymethylenebut-2-en-1,4-olide	Organoheterocyclic compounds	Dihydrofurans	Furanones
neg_4895	(S)-10,16-Dihydroxyhexadecanoic acid	Lipids and lipid-like molecules	Fatty Acyls	Fatty acids and conjugates
neg_4939	Nummularine A	Organic acids and derivatives	Carboxylic acids and derivatives	Amino acids, peptides, and analogues
neg_5225	PE-NMe(15:0/14:0)	Lipids and lipid-like molecules	Glycerophospholipids	Glycerophosphoethanolamines
neg_5858	PA(15:0/18:0)	Lipids and lipid-like molecules	Glycerophospholipids	Glycerophosphates
neg_6157	Polypodoside A	Lipids and lipid-like molecules	Steroids and steroid derivatives	Steroidal glycosides
neg_6891	2,6,10,10-Tetramethyl-1-oxaspiro[4.5]decan-6-ol	Organoheterocyclic compounds	Tetrahydrofurans	-
neg_4603	Ambonic acid	Lipids and lipid-like molecules	Steroids and steroid derivatives	Cycloartanols and derivatives
neg_4669	(Z)-8-Tetradecenal	Lipids and lipid-like molecules	Fatty Acyls	Fatty aldehydes
neg_5253	Isofucosterol 3-O-[6-O-(9-Octadecenoyl)-b-D-glucopyranoside]	Lipids and lipid-like molecules	Steroids and steroid derivatives	Stigmastanes and derivatives
neg_5965	Pyranomammea C	Phenylpropanoids and polyketides	Coumarins and derivatives	Pyranocoumarins
neg_6427	PS(22:2(13Z,16Z)/24:0)	Lipids and lipid-like molecules	Glycerophospholipids	Glycerophosphoserines
neg_6605	CDP-DG(16:0/16:0)	Lipids and lipid-like molecules	Glycerophospholipids	CDP-glycerols
neg_6656	Soyasaponin V	Lipids and lipid-like molecules	Prenol lipids	Terpene glycosides
neg_3948	(S)-9-Hydroxy-10-undecenoic acid	Organic acids and derivatives	Hydroxy acids and derivatives	Medium-chain hydroxy acids and derivatives
neg_4860	1-pentadecanoyl-glycero-3-phosphate	Lipids and lipid-like molecules	Glycerophospholipids	Glycerophosphates
neg_5018	Casegravol isovalerate	Phenylpropanoids and polyketides	Coumarins and derivatives	-
neg_4053	Alectrol	Organoheterocyclic compounds	Lactones	Gamma butyrolactones
neg_4327	Glutamylmethionine	Organic acids and derivatives	Carboxylic acids and derivatives	Amino acids, peptides, and analogues
neg_4849	DG(18:3(6Z,9Z,12Z)/20:5(5Z,8Z,11Z,14Z,17Z)/0:0)	Lipids and lipid-like molecules	Glycerolipids	Diradylglycerols
neg_4577	Hexadecanedioic acid	Lipids and lipid-like molecules	Fatty Acyls	Fatty acid esters
neg_5196	2(R)-hydroxydocosanoic acid	Lipids and lipid-like molecules	Fatty Acyls	Fatty acids and conjugates
neg_4896	1-nonadecanoyl-glycero-3-phosphate	Lipids and lipid-like molecules	Glycerophospholipids	Glycerophosphates
neg_5850	PE(15:0/14:0)	Lipids and lipid-like molecules	Glycerophospholipids	Glycerophosphoethanolamines
neg_6512	Trans-p-Menth-2-ene-1,4-diol	Lipids and lipid-like molecules	Prenol lipids	Monoterpenoids
neg_6793	MG(12:0/0:0/0:0)	Lipids and lipid-like molecules	Glycerolipids	Monoradylglycerols
neg_6617	Vignatic acid A	Organic acids and derivatives	Carboxylic acids and derivatives	Amino acids, peptides, and analogues
neg_6940	Pisumionoside	Lipids and lipid-like molecules	Prenol lipids	Terpene glycosides
neg_7257	(4R,5S,7R,11x)-11,12-Dihydroxy-1(10)-spirovetiven-2-one 12-glucoside	Lipids and lipid-like molecules	Prenol lipids	Terpene glycosides
neg_7453	11-Hydroxy-9-tridecenoic acid	Lipids and lipid-like molecules	Fatty Acyls	Fatty acids and conjugates
neg_8712	Osmaronin	Lipids and lipid-like molecules	Fatty Acyls	Fatty acyl glycosides
neg_7135	2'-Hydroxyenterolactone	Lignans, neolignans and related compounds	Furanoid lignans	Tetrahydrofuran lignans
neg_7117	5,7-dihydroxy-2-(4-hydroxyphenyl)-8-(3,4,5-trihydroxyoxan-2-yl)-4H-chromen-4-one	Phenylpropanoids and polyketides	Flavonoids	Flavonoid glycosides
neg_7673	Ethylvanillin glucoside	Organic oxygen compounds	Organooxygen compounds	Carbohydrates and carbohydrate conjugates
neg_7439	Valyl-Tryptophan	Organic acids and derivatives	Carboxylic acids and derivatives	Amino acids, peptides, and analogues
neg_7085	Norendoxifen	Phenylpropanoids and polyketides	Stilbenes	-
neg_7956	6-hydroxyoct-2-enoylglycine	Organic acids and derivatives	Carboxylic acids and derivatives	Amino acids, peptides, and analogues
neg_9753	3-hydroxy-3-methyl-Glutaric acid	Lipids and lipid-like molecules	Fatty Acyls	Fatty acids and conjugates
neg_9757	Succinyladenosine	Nucleosides, nucleotides, and analogues	Purine nucleosides	-
neg_10031	6-Hydroxy-1H-indole-3-acetamide	Organoheterocyclic compounds	Indoles and derivatives	Hydroxyindoles
neg_9407	3-Hydroxy-2-methylglutarate	Organic acids and derivatives	Hydroxy acids and derivatives	Medium-chain hydroxy acids and derivatives
neg_9567	L-DOPA 3'-glucoside	Organic acids and derivatives	Carboxylic acids and derivatives	Amino acids, peptides, and analogues
neg_9919	Shikimic acid	Organic oxygen compounds	Organooxygen compounds	Alcohols and polyols
neg_9962	Acetylhomoserine	Organic acids and derivatives	Carboxylic acids and derivatives	Amino acids, peptides, and analogues
neg_7032	1,3,11(13)-Eudesmatrien-12-oic acid	Lipids and lipid-like molecules	Prenol lipids	Sesquiterpenoids
neg_7909	3,4,5,6-Tetrahydrohippuric acid	Organic acids and derivatives	Carboxylic acids and derivatives	Amino acids, peptides, and analogues
neg_8068	Piperitoside	Phenylpropanoids and polyketides	Flavonoids	Flavonoid glycosides
neg_8509	Pyrrhoxanthinol	Lipids and lipid-like molecules	Prenol lipids	Terpene lactones
neg_8661	N1,N10-Diferuloylspermidine	Phenylpropanoids and polyketides	Cinnamic acids and derivatives	Hydroxycinnamic acids and derivatives
neg_9003	Glutamylisoleucine	Organic acids and derivatives	Carboxylic acids and derivatives	Amino acids, peptides, and analogues
neg_10050	Aminocaproic acid	Lipids and lipid-like molecules	Fatty Acyls	Fatty acids and conjugates
neg_7344	Riesling acetal	Organoheterocyclic compounds	Tetrahydrofurans	-
neg_8211	Nalidixic acid	Organoheterocyclic compounds	Diazanaphthalenes	Naphthyridines
neg_8735	3'-Deaminofusarochromanone	Organoheterocyclic compounds	Benzopyrans	1-benzopyrans
neg_9725	Theogallin	Organic oxygen compounds	Organooxygen compounds	Alcohols and polyols
neg_10069	L-3-Aminodihydro-2(3H)-furanone	Organic acids and derivatives	Carboxylic acids and derivatives	Amino acids, peptides, and analogues
neg_7935	6'-Hydroxyenterolactone	Lignans, neolignans and related compounds	Furanoid lignans	Tetrahydrofuran lignans
neg_7100	Acetylbalchanolide	Lipids and lipid-like molecules	Prenol lipids	Terpene lactones
neg_7343	3-(L-Menthoxy)-2-methylpropane-1,2-diol	Lipids and lipid-like molecules	Prenol lipids	Monoterpenoids
neg_7675	N-Acetylcystathionine	Organic acids and derivatives	Carboxylic acids and derivatives	Amino acids, peptides, and analogues
neg_7069	5-(4-hydroxy-3-methoxyphenyl)pentanoic acid	Benzenoids	Phenols	Methoxyphenols
neg_7161	3-Hydroxytetradecanedioic acid	Lipids and lipid-like molecules	Fatty Acyls	Fatty acids and conjugates
neg_7409	Pandamarilactam 3x	Organoheterocyclic compounds	Dihydrofurans	Furanones
neg_7856	Soyasaponin A1	Lipids and lipid-like molecules	Prenol lipids	Terpene glycosides
neg_8964	3,4,5-trihydroxy-6-[(oxolan-2-yl)methoxy]oxane-2-carboxylic acid	Organic oxygen compounds	Organooxygen compounds	Carbohydrates and carbohydrate conjugates
neg_9181	2-(1-Ethoxyethoxy)propanoic acid	Organic acids and derivatives	Carboxylic acids and derivatives	Carboxylic acids
neg_9205	Serylphenylalanine	Organic acids and derivatives	Carboxylic acids and derivatives	Amino acids, peptides, and analogues
neg_9406	Hydroxyphenylacetylglycine	Organic acids and derivatives	Carboxylic acids and derivatives	Amino acids, peptides, and analogues
neg_10091	Pyroglutamylvaline	Organic acids and derivatives	Carboxylic acids and derivatives	Amino acids, peptides, and analogues
neg_9061	Tenuazonic acid	Organoheterocyclic compounds	Pyrrolines	-
neg_9266	20-Oxo-leukotriene E4	Lipids and lipid-like molecules	Fatty Acyls	Eicosanoids
neg_9677	Eremopetasitenin C2	Lipids and lipid-like molecules	Prenol lipids	Terpene lactones
neg_7853	Monomenthyl succinate	Lipids and lipid-like molecules	Prenol lipids	Monoterpenoids
neg_8042	2-Acetyl-1,5,6,7-tetrahydro-6-hydroxy-7-(hydroxymethyl)-4H-azepine-4-one	Organoheterocyclic compounds	Azepines	-
neg_8223	Botryodiplodin	Organoheterocyclic compounds	Tetrahydrofurans	-
neg_7579	P-Salicylic acid	Benzenoids	Benzene and substituted derivatives	Benzoic acids and derivatives
neg_7908	6-[3-(2-carboxyethyl)phenoxy]-3,4,5-trihydroxyoxane-2-carboxylic acid	Organic oxygen compounds	Organooxygen compounds	Carbohydrates and carbohydrate conjugates
neg_8287	5-Hydroxybuspirone	Organoheterocyclic compounds	Diazinanes	Piperazines
neg_9062	N2-Succinyl-L-ornithine	Organic acids and derivatives	Carboxylic acids and derivatives	Amino acids, peptides, and analogues
neg_7410	(R)-Marmin	Phenylpropanoids and polyketides	Coumarins and derivatives	-
neg_7437	Hydrocortamate	Lipids and lipid-like molecules	Steroids and steroid derivatives	Pregnane steroids
neg_7802	4-(3-hydroxybutyl)-2-methoxyphenol	Benzenoids	Phenols	Methoxyphenols
neg_8845	8-Methoxykynurenate	Organoheterocyclic compounds	Quinolines and derivatives	Quinoline carboxylic acids
neg_8887	3-Methyladipic acid	Lipids and lipid-like molecules	Fatty Acyls	Fatty acids and conjugates
neg_7438	Lc3Cer	Lipids and lipid-like molecules	Sphingolipids	Glycosphingolipids
neg_7614	3,5,5-Trimethyl-1,2-cyclohexanedione	Organic oxygen compounds	Organooxygen compounds	Carbonyl compounds
neg_8066	(-)-Matairesinol 4'-[apiosyl-(1->2)-glucoside]	Lignans, neolignans and related compounds	Lignan glycosides	-
neg_8414	Tyramine glucuronide	Organic oxygen compounds	Organooxygen compounds	Carbohydrates and carbohydrate conjugates
neg_8692	N-Phenylacetylaspartic acid	Organic acids and derivatives	Carboxylic acids and derivatives	Amino acids, peptides, and analogues
neg_8791	N1-(alpha-D-ribosyl)-5,6-dimethyl-benzimidazole	Nucleosides, nucleotides, and analogues	Benzimidazole ribonucleosides and ribonucleotides	-
neg_9408	3,4,5-trihydroxy-6-(2-hydroxyethoxy)oxane-2-carboxylic acid	Organic oxygen compounds	Organooxygen compounds	Carbohydrates and carbohydrate conjugates
neg_10108	Threoninyl-Hydroxyproline	Organic acids and derivatives	Carboxylic acids and derivatives	Amino acids, peptides, and analogues
neg_7033	Mirtazapine-N-oxide	Organoheterocyclic compounds	Piperazinoazepines	-
neg_7800	Araliasaponin VIII	Lipids and lipid-like molecules	Prenol lipids	Terpene glycosides
neg_8069	L-Urobilinogen	Organoheterocyclic compounds	Tetrapyrroles and derivatives	Bilirubins
neg_8918	Lipoyllysine	Organoheterocyclic compounds	Dithiolanes	Lipoamides
neg_8921	Methyl dioxindole-3-acetate	Organoheterocyclic compounds	Indoles and derivatives	Indolyl carboxylic acids and derivatives
neg_9114	Tryptophyl-Serine	Organic acids and derivatives	Carboxylic acids and derivatives	Amino acids, peptides, and analogues
neg_9432	Threoninyl-Isoleucine	Organic acids and derivatives	Carboxylic acids and derivatives	Amino acids, peptides, and analogues
neg_9481	Nigellicine	Organoheterocyclic compounds	Benzopyrazoles	Indazoles
neg_10105	Valyl-Threonine	Organic acids and derivatives	Carboxylic acids and derivatives	Amino acids, peptides, and analogues
neg_7674	Neomacrostemonoside D	Lipids and lipid-like molecules	Steroids and steroid derivatives	Steroidal glycosides
neg_7837	LysoPE(24:6(6Z,9Z,12Z,15Z,18Z,21Z)/0:0)	Lipids and lipid-like molecules	Glycerophospholipids	Glycerophosphoethanolamines
neg_7924	Bilastine	Organoheterocyclic compounds	Benzimidazoles	-
neg_7996	Murrayazolinol	Organoheterocyclic compounds	Quinolines and derivatives	Benzoquinolines
neg_8693	3b-Hydroxy-6b-methoxy-7(11)-eremophilen-12,8a-olide	Lipids and lipid-like molecules	Prenol lipids	Terpene lactones
neg_8884	Desglucocheirotoxin	Lipids and lipid-like molecules	Steroids and steroid derivatives	Steroid lactones
neg_9364	Monocrotaline	Organoheterocyclic compounds	Pyrrolizines	-
neg_9687	(R)-Pantothenic acid 4'-O-b-D-glucoside	Lipids and lipid-like molecules	Fatty Acyls	Fatty acyl glycosides
neg_8082	Ovalicin	Organooxygen compounds	Carbonyl compounds	Ketones
neg_8241	Hydroxyprolyl-Proline	Organic acids and derivatives	Carboxylic acids and derivatives	Amino acids, peptides, and analogues
neg_8846	5-Hydroxyindoleacetic acid	Organoheterocyclic compounds	Indoles and derivatives	Indolyl carboxylic acids and derivatives
neg_8151	2-Pyridylacetic acid	Organoheterocyclic compounds	Pyridines and derivatives	-
neg_8917	3-Hydroxyadipic acid 3,6-lactone	Organoheterocyclic compounds	Lactones	Gamma butyrolactones
neg_8314	Capsianoside IV	Lipids and lipid-like molecules	Fatty Acyls	Fatty acyl glycosides
neg_9782	4-(3-Pyridyl)-3-butenoic acid	Organoheterocyclic compounds	Pyridines and derivatives	-
neg_9180	3,4,5-trihydroxy-6-(3-hydroxybenzoyloxy)oxane-2-carboxylic acid	Organic oxygen compounds	Organooxygen compounds	Carbohydrates and carbohydrate conjugates
neg_8114	(-)-Fumigaclavine B	Alkaloids and derivatives	Ergoline and derivatives	Clavines and derivatives
neg_8415	3,6-dihydroxy-2-phenyl-4H-chromen-4-one	Phenylpropanoids and polyketides	Flavonoids	Flavones
neg_8576	Succinylacetone	Organic acids and derivatives	Keto acids and derivatives	Medium-chain keto acids and derivatives
neg_8811	7,8-Dihydrovomifoliol 9-[apiosyl-(1->6)-glucoside]	Lipids and lipid-like molecules	Fatty Acyls	Fatty acyl glycosides
neg_8868	1-[(5-Amino-5-carboxypentyl)amino]-1-deoxyfructose	Organic oxygen compounds	Organooxygen compounds	Carbohydrates and carbohydrate conjugates
neg_9365	Hydroxyphenyllactic acid	Phenylpropanoids and polyketides	Phenylpropanoic acids	-
neg_9698	Isocitrate	Organic acids and derivatives	Carboxylic acids and derivatives	Tricarboxylic acids and derivatives
neg_9729	Blennin D	Lipids and lipid-like molecules	Prenol lipids	Terpene lactones
neg_10092	(R)-Dihydromaleimide	Organoheterocyclic compounds	Pyrrolines	-
neg_10535	Stachyose	Organic oxygen compounds	Organooxygen compounds	Carbohydrates and carbohydrate conjugates
neg_10621	2'',3''-Di-O-p-coumaroylafzelin	Phenylpropanoids and polyketides	Flavonoids	Flavonoid glycosides
neg_10514	Trehalulose	Organooxygen compounds	Carbohydrates and carbohydrate conjugates	Glycosyl compounds
neg_10625	Ethyl glucuronide	Organic oxygen compounds	Organooxygen compounds	Carbohydrates and carbohydrate conjugates
neg_10193	Glutamylalanine	Organic acids and derivatives	Carboxylic acids and derivatives	Amino acids, peptides, and analogues
neg_10231	Beta-D-Glucosamine	Organooxygen compounds	Carbohydrates and carbohydrate conjugates	Aminosaccharides
neg_10257	Uridine	Nucleosides, nucleotides, and analogues	Pyrimidine nucleosides	-
neg_10134	Deoxyinosine	Nucleosides, nucleotides, and analogues	Purine nucleosides	Purine 2'-deoxyribonucleosides
neg_10194	Inosine	Nucleosides, nucleotides, and analogues	Purine nucleosides	-
neg_10110	4-Pyridoxic acid	Organoheterocyclic compounds	Pyridines and derivatives	Pyridinecarboxylic acids and derivatives
neg_10273	N-acetylaspartate	Organic acids and derivatives	Carboxylic acids and derivatives	Amino acids, peptides, and analogues
neg_10109	Glutamylvaline	Organic acids and derivatives	Carboxylic acids and derivatives	Amino acids, peptides, and analogues
neg_10515	5,8-Dihydroxy-3-(4-hydroxybenzyl)-7-methoxy-4-chromanone 8-acetate	Phenylpropanoids and polyketides	Homoisoflavonoids	Homoisoflavans
neg_10163	Deoxyguanosine	Nucleosides, nucleotides, and analogues	Purine nucleosides	Purine 2'-deoxyribonucleosides
neg_10255	N-Acetylneuraminic acid	Organic oxygen compounds	Organooxygen compounds	Carbohydrates and carbohydrate conjugates
neg_10208	N-Acetyl-L-glutamic acid	Organic acids and derivatives	Carboxylic acids and derivatives	Amino acids, peptides, and analogues
neg_10487	Glutaminylproline	Organic acids and derivatives	Carboxylic acids and derivatives	Amino acids, peptides, and analogues
neg_10623	L-Histidine	Organic acids and derivatives	Carboxylic acids and derivatives	Amino acids, peptides, and analogues
neg_10626	Melibiose	Organic oxygen compounds	Organooxygen compounds	Carbohydrates and carbohydrate conjugates
neg_10135	Camellianin A	Phenylpropanoids and polyketides	Flavonoids	Flavonoid glycosides
neg_10249	Threoninyl-Asparagine	Organic acids and derivatives	Carboxylic acids and derivatives	Amino acids, peptides, and analogues
neg_10254	Alanyl-Hydroxyproline	Organic acids and derivatives	Carboxylic acids and derivatives	Amino acids, peptides, and analogues
neg_10256	Serinyl-Hydroxyproline	Organic acids and derivatives	Carboxylic acids and derivatives	Amino acids, peptides, and analogues
neg_10439	N6-beta-Aspartyllysine	Organic acids and derivatives	Peptidomimetics	Hybrid peptides
