# Supplementary material for: Antimicrobial mechanisms and secondary metabolite profiles of Streptomyces hygroscopicus subsp. hygroscopicus 5–4 against banana fusarium wilt disease using metabolomics
Source: Front Microbiol. 2023 Jun 9;14:1159534. doi: 10.3389/fmicb.2023.1159534 (PMC10289025; doi:10.3389/fmicb.2023.1159534)
Supplement: Supplementary file 4 [file Table_3.xlsx]

## Sheet: Table S3
Table S3 KEGG enrichment analysis of DAMs
Num	First Category	Second Category	Pathway Description	Pathway_ID	Pvalue_uncorrected	Pvalue_corrected
1	Human Diseases	Immune diseases	Rheumatoid arthritis	map05323	0.0465	0.1373
1	Drug Development	Target-based classification: Nuclear receptors	Progesterone, androgen and estrogen receptor agonists/antagonists	map07226	0.0578	0.1625
1	Cellular Processes	Cell motility	Bacterial chemotaxis	map02030	0.069	0.1809
1	Organismal Systems	Endocrine system	Melanogenesis	map04916	0.069	0.1809
1	Human Diseases	Infectious diseases: Parasitic	Leishmaniasis	map05140	0.069	0.1809
1	Human Diseases	Substance dependence	Cocaine addiction	map05030	0.08	0.1852
1	Metabolism	Metabolism of cofactors and vitamins	One carbon pool by folate	map00670	0.1017	0.2143
1	Human Diseases	Substance dependence	Amphetamine addiction	map05031	0.1017	0.2143
1	Organismal Systems	Aging	Longevity regulating pathway - worm	map04212	0.1124	0.2247
1	Human Diseases	Substance dependence	Alcoholism	map05034	0.1124	0.2247
1	Organismal Systems	Endocrine system	Prolactin signaling pathway	map04917	0.1229	0.2377
1	Metabolism	Biosynthesis of other secondary metabolites	Puromycin biosynthesis	map00231	0.1333	0.2537
1	Organismal Systems	Nervous system	Cholinergic synapse	map04725	0.1333	0.2537
1	Human Diseases	Infectious diseases: Parasitic	Amoebiasis	map05146	0.1436	0.2606
1	Metabolism	Xenobiotics biodegradation and metabolism	Ethylbenzene degradation	map00642	0.1537	0.2708
1	Human Diseases	Neurodegenerative diseases	Parkinson disease	map05012	0.1638	0.2842
1	Organismal Systems	Endocrine system	Regulation of lipolysis in adipocytes	map04923	0.1638	0.2842
1	Human Diseases	Drug resistance: Antineoplastic	Antifolate resistance	map01523	0.1835	0.3093
1	Metabolism	Metabolism of terpenoids and polyketides	Biosynthesis of vancomycin group antibiotics	map01055	0.2028	0.3278
1	Organismal Systems	Endocrine system	Renin secretion	map04924	0.2216	0.3534
1	Organismal Systems	Endocrine system	Thyroid hormone synthesis	map04918	0.2216	0.3534
1	Metabolism	Metabolism of cofactors and vitamins	Retinol metabolism	map00830	0.249	0.3628
1	Metabolism	Energy metabolism	Carbon fixation in photosynthetic organisms	map00710	0.24	0.3631
1	Metabolism	Amino acid metabolism	Arginine biosynthesis	map00220	0.24	0.3631
1	Metabolism	Amino acid metabolism	Valine, leucine and isoleucine biosynthesis	map00290	0.24	0.3631
1	Metabolism	Lipid metabolism	Cutin, suberine and wax biosynthesis	map00073	0.2755	0.387
1	Cellular Processes	Cell growth and death	Ferroptosis	map04216	0.2926	0.3924
1	Metabolism	Amino acid metabolism	Alanine, aspartate and glutamate metabolism	map00250	0.2841	0.3944
1	Metabolism	Metabolism of cofactors and vitamins	Biotin metabolism	map00780	0.2841	0.3944
1	Metabolism	Metabolism of cofactors and vitamins	Pantothenate and CoA biosynthesis	map00770	0.2841	0.3944
1	Metabolism	Carbohydrate metabolism	Pyruvate metabolism	map00620	0.3094	0.4056
1	Metabolism	Metabolism of cofactors and vitamins	Thiamine metabolism	map00730	0.3094	0.4056
1	Organismal Systems	Sensory system	Taste transduction	map04742	0.3176	0.4073
1	Metabolism	Biosynthesis of other secondary metabolites	Carbapenem biosynthesis	map00332	0.3176	0.4073
1	Organismal Systems	Sensory system	Inflammatory mediator regulation of TRP channels	map04750	0.3495	0.4296
1	Metabolism	Metabolism of terpenoids and polyketides	Zeatin biosynthesis	map00908	0.3725	0.4531
1	Metabolism	Metabolism of cofactors and vitamins	Folate biosynthesis	map00790	0.3873	0.4664
1	Metabolism	Energy metabolism	Carbon fixation pathways in prokaryotes	map00720	0.409	0.4875
1	Metabolism	Carbohydrate metabolism	Galactose metabolism	map00052	0.416	0.4909
2	Human Diseases	Infectious diseases: Parasitic	African trypanosomiasis	map05143	0.0058	0.0431
2	Organismal Systems	Nervous system	Dopaminergic synapse	map04728	0.0084	0.0498
2	Organismal Systems	Endocrine system	Oxytocin signaling pathway	map04921	0.0099	0.0531
2	Environmental Information Processing	Signal transduction	Sphingolipid signaling pathway	map04071	0.0149	0.0651
2	Human Diseases	Cancers: Specific types	Pancreatic cancer	map05212	0.0235	0.0926
2	Metabolism	Biosynthesis of other secondary metabolites	Caffeine metabolism	map00232	0.0251	0.0956
2	Metabolism	Xenobiotics biodegradation and metabolism	Styrene degradation	map00643	0.0323	0.1189
2	Metabolism	Biosynthesis of other secondary metabolites	Betalain biosynthesis	map00965	0.0323	0.1189
2	Organismal Systems	Endocrine system	Ovarian steroidogenesis	map04913	0.0323	0.1189
2	Metabolism	Xenobiotics biodegradation and metabolism	Caprolactam degradation	map00930	0.0374	0.1261
2	Organismal Systems	Digestive system	Mineral absorption	map04978	0.0457	0.1382
2	Metabolism	Biosynthesis of other secondary metabolites	Novobiocin biosynthesis	map00401	0.0546	0.1571
2	Metabolism	Amino acid metabolism	Phenylalanine, tyrosine and tryptophan biosynthesis	map00400	0.064	0.1717
2	Organismal Systems	Endocrine system	GnRH signaling pathway	map04912	0.069	0.1809
2	Metabolism	Biosynthesis of other secondary metabolites	Monobactam biosynthesis	map00261	0.0774	0.1863
2	Organismal Systems	Digestive system	Vitamin digestion and absorption	map04977	0.0774	0.1863
2	Organismal Systems	Immune system	Fc gamma R-mediated phagocytosis	map04666	0.0909	0.1987
2	Metabolism	Metabolism of other amino acids	Cyanoamino acid metabolism	map00460	0.0989	0.2121
2	Metabolism	Amino acid metabolism	Histidine metabolism	map00340	0.1064	0.2164
2	Metabolism	Metabolism of cofactors and vitamins	Nicotinate and nicotinamide metabolism	map00760	0.1377	0.2539
2	Organismal Systems	Digestive system	Fat digestion and absorption	map04975	0.1436	0.2606
2	Metabolism	Chemical structure transformation maps	Biosynthesis of plant hormones	map01070	0.1922	0.3194
2	Metabolism	Biosynthesis of other secondary metabolites	Glucosinolate biosynthesis	map00966	0.2226	0.3456
2	Metabolism	Amino acid metabolism	Tyrosine metabolism	map00350	0.2357	0.3612
2	Metabolism	Energy metabolism	Methane metabolism	map00680	0.2621	0.3772
2	Metabolism	Xenobiotics biodegradation and metabolism	Aminobenzoate degradation	map00627	0.2666	0.379
2	Environmental Information Processing	Signal transduction	Phosphatidylinositol signaling system	map04070	0.2926	0.3924
2	Metabolism	Lipid metabolism	Steroid hormone biosynthesis	map00140	0.3281	0.4119
2	Metabolism	Lipid metabolism	Glycerolipid metabolism	map00561	0.3417	0.4244
3	Metabolism	Lipid metabolism	Sphingolipid metabolism	map00600	0.003	0.0298
3	Metabolism	Lipid metabolism	Linoleic acid metabolism	map00591	0.0042	0.0355
3	Metabolism	Metabolism of other amino acids	beta-Alanine metabolism	map00410	0.0062	0.0428
3	Metabolism	Biosynthesis of other secondary metabolites	Staurosporine biosynthesis	map00404	0.0086	0.0482
3	Metabolism	Metabolism of other amino acids	Glutathione metabolism	map00480	0.01	0.049
3	Metabolism	Chemical structure transformation maps	Biosynthesis of alkaloids derived from histidine and purine	map01065	0.0079	0.052
3	Metabolism	Amino acid metabolism	Lysine biosynthesis	map00300	0.0079	0.052
3	Environmental Information Processing	Signal transduction	Phospholipase D signaling pathway	map04072	0.0099	0.0531
3	Metabolism	Lipid metabolism	alpha-Linolenic acid metabolism	map00592	0.0131	0.0596
3	Metabolism	Amino acid metabolism	Lysine degradation	map00310	0.0232	0.0979
3	Human Diseases	Cancers: Overview	Pathways in cancer	map05200	0.0401	0.1314
3	Metabolism	Biosynthesis of other secondary metabolites	Phenylpropanoid biosynthesis	map00940	0.0428	0.1366
3	Metabolism	Chemical structure transformation maps	Biosynthesis of alkaloids derived from ornithine, lysine and nicotinic acid	map01064	0.0445	0.1381
3	Metabolism	Lipid metabolism	Arachidonic acid metabolism	map00590	0.0587	0.161
3	Environmental Information Processing	Signal transduction	cAMP signaling pathway	map04024	0.0808	0.1834
3	Environmental Information Processing	Signaling molecules and interaction	Neuroactive ligand-receptor interaction	map04080	0.199	0.3261
4	Human Diseases	Cancers: Overview	Choline metabolism in cancer	map05231	0.0002	0.0048
4	Metabolism	Amino acid metabolism	Glycine, serine and threonine metabolism	map00260	0.0028	0.0296
4	Metabolism	Amino acid metabolism	Phenylalanine metabolism	map00360	0.0101	0.0478
4	Metabolism	Lipid metabolism	Glycerophospholipid metabolism	map00564	0.0232	0.0979
4	Metabolism	Chemical structure transformation maps	Biosynthesis of alkaloids derived from shikimate pathway	map01063	0.0886	0.1973
5	Human Diseases	Cancers: Overview	Central carbon metabolism in cancer	map05230	0.0001	0.0026
5	Organismal Systems	Nervous system	Serotonergic synapse	map04726	0.0001	0.0029
5	Metabolism	Biosynthesis of other secondary metabolites	Tropane, piperidine and pyridine alkaloid biosynthesis	map00960	0.0012	0.0174
5	Organismal Systems	Digestive system	Bile secretion	map04976	0.0058	0.046
6	Metabolism	Amino acid metabolism	Arginine and proline metabolism	map00330	0.0003	0.0043
6	Metabolism	Amino acid metabolism	Tryptophan metabolism	map00380	0.0026	0.0304
6	Environmental Information Processing	Membrane transport	ABC transporters	map02010	0.0036	0.0325
7	Organismal Systems	Digestive system	Protein digestion and absorption	map04974	0	0.0001
7	Genetic Information Processing	Translation	Aminoacyl-tRNA biosynthesis	map00970	0	0.0001
7	Metabolism	Nucleotide metabolism	Purine metabolism	map00230	0.0001	0.0028
7	Metabolism	Chemical structure transformation maps	Biosynthesis of plant secondary metabolites	map01060	0.0013	0.017
